# Supplementary material for: Endothelial repair in stented arteries is accelerated by inhibition of Rho-associated protein kinase
Source: Cardiovasc Res. 2016 Sep 26;112(3):689–701. doi: 10.1093/cvr/cvw210 (PMC5157135; doi:10.1093/cvr/cvw210)
Supplement: Supplementary Data [file Suppl.zip]

Archive with 8 entries (8 files):
- SUPPLEMENTARY_FIGS.pdf
- SUPPLEMENTARY_MATERIALS-refs_copy.docx
- Legends_for_Supplementary_Figures.docx
- Movie_S1(1).mov
- Movie_S2(1).mov
- Movie_S3(1).mov
- Movie_S4(1) 480.mov
- Movie_S5(1) 480.mov
